# Supplementary material for: Vitamin D and idiopathic pulmonary fibrosis: a two-sample mendelian randomization study
Source: BMC Pulm Med. 2023 Aug 23;23:309. doi: 10.1186/s12890-023-02589-z (PMC10463904; doi:10.1186/s12890-023-02589-z)
Supplement: Supplementary file 1 — Additional file 1: IVs for circulating 25(OH)D levels. [file 12890_2023_2589_MOESM1_ESM.csv]

	chr.exposure	pos.exposure	beta.exposure	se.exposure	pval.exposure	samplesize.exposure	id.exposure	SNP	effect_allele.exposure	other_allele.exposure	eaf.exposure	exposure	mr_keep.exposure	pval_origin.exposure	data_source.exposure		F
1	1	55505647	0.046744	0.007316	1.00E-200	NA	ieu-b-4808	rs11591147	T	G	0.01799	25 hydroxyvitamin D level || id:ieu-b-4808	TRUE	reported	igd		40.82294699
2	1	230293530	0.010978	0.002012	1.00E-200	NA	ieu-b-4808	rs4631704	T	C	0.607801	25 hydroxyvitamin D level || id:ieu-b-4808	TRUE	reported	igd		29.77079966
3	1	2315680	0.009897	0.001938	1.00E-200	NA	ieu-b-4808	rs2843128	G	A	0.51568	25 hydroxyvitamin D level || id:ieu-b-4808	TRUE	reported	igd		26.07952008
4	1	17557039	-0.012255	0.001958	1.00E-200	NA	ieu-b-4808	rs10888010	C	T	0.428095	25 hydroxyvitamin D level || id:ieu-b-4808	TRUE	reported	igd		39.17430103
5	1	34684617	0.013119	0.002367	1.00E-200	NA	ieu-b-4808	rs41266415	T	A	0.214642	25 hydroxyvitamin D level || id:ieu-b-4808	TRUE	reported	igd		30.71884965
6	1	41750648	0.013916	0.002336	1.00E-200	NA	ieu-b-4808	rs12035012	A	C	0.222157	25 hydroxyvitamin D level || id:ieu-b-4808	TRUE	reported	igd		35.48813391
7	1	109807283	0.015448	0.002878	1.00E-200	NA	ieu-b-4808	rs6657811	T	A	0.131165	25 hydroxyvitamin D level || id:ieu-b-4808	TRUE	reported	igd		28.81130582
8	1	154974619	-0.016609	0.00329	1.00E-200	NA	ieu-b-4808	rs77885114	A	G	0.102857	25 hydroxyvitamin D level || id:ieu-b-4808	TRUE	reported	igd		25.4856183
9	1	220970028	-0.013439	0.002122	1.00E-200	NA	ieu-b-4808	rs2642438	G	A	0.699877	25 hydroxyvitamin D level || id:ieu-b-4808	TRUE	reported	igd		40.1091214
10	1	27021913	-0.035506	0.006506	1.00E-200	NA	ieu-b-4808	rs114165349	C	G	0.023438	25 hydroxyvitamin D level || id:ieu-b-4808	TRUE	reported	igd		29.7834758
11	1	46027355	0.009979	0.001948	1.00E-200	NA	ieu-b-4808	rs512083	C	T	0.460665	25 hydroxyvitamin D level || id:ieu-b-4808	TRUE	reported	igd		26.2419522
12	1	151997199	-0.011466	0.002234	1.00E-200	NA	ieu-b-4808	rs2999559	C	A	0.258469	25 hydroxyvitamin D level || id:ieu-b-4808	TRUE	reported	igd		26.34253328
13	1	214150821	-0.02728	0.005411	1.00E-200	NA	ieu-b-4808	rs79687284	C	G	0.034261	25 hydroxyvitamin D level || id:ieu-b-4808	TRUE	reported	igd		25.41754869
14	1	62898984	0.01532	0.00273	1.00E-200	NA	ieu-b-4808	rs60500353	T	C	0.155933	25 hydroxyvitamin D level || id:ieu-b-4808	TRUE	reported	igd		31.49141945
15	1	72750500	-0.01042	0.001976	1.00E-200	NA	ieu-b-4808	rs11209943	G	A	0.598726	25 hydroxyvitamin D level || id:ieu-b-4808	TRUE	reported	igd		27.80747513
16	1	150522242	0.010532	0.002036	1.00E-200	NA	ieu-b-4808	rs4971020	C	T	0.647293	25 hydroxyvitamin D level || id:ieu-b-4808	TRUE	reported	igd		26.75877042
17	1	152286126	-0.015454	0.003006	1.00E-200	NA	ieu-b-4808	rs11582620	G	A	0.122111	25 hydroxyvitamin D level || id:ieu-b-4808	TRUE	reported	igd		26.43040776
18	1	179423953	0.010683	0.002053	1.00E-200	NA	ieu-b-4808	rs61826000	C	G	0.338169	25 hydroxyvitamin D level || id:ieu-b-4808	TRUE	reported	igd		27.0774996
19	2	58795962	-0.011611	0.002221	1.00E-200	NA	ieu-b-4808	rs12997900	G	A	0.261602	25 hydroxyvitamin D level || id:ieu-b-4808	TRUE	reported	igd		27.33015741
20	2	101417047	-0.01788	0.003005	1.00E-200	NA	ieu-b-4808	rs7419651	A	G	0.119167	25 hydroxyvitamin D level || id:ieu-b-4808	TRUE	reported	igd		35.40349002
21	2	148353141	-0.010261	0.002006	1.00E-200	NA	ieu-b-4808	rs6750649	G	T	0.609116	25 hydroxyvitamin D level || id:ieu-b-4808	TRUE	reported	igd		26.16480593
22	2	213923915	-0.018832	0.003698	1.00E-200	NA	ieu-b-4808	rs11885466	T	C	0.075285	25 hydroxyvitamin D level || id:ieu-b-4808	TRUE	reported	igd		25.93337723
23	2	38298139	-0.014006	0.002498	1.00E-200	NA	ieu-b-4808	rs1800440	C	T	0.186202	25 hydroxyvitamin D level || id:ieu-b-4808	TRUE	reported	igd		31.4371651
24	2	62857411	-0.010745	0.002127	1.00E-200	NA	ieu-b-4808	rs151302903	C	G	0.686238	25 hydroxyvitamin D level || id:ieu-b-4808	TRUE	reported	igd		25.51983487
25	2	21152755	0.027851	0.005003	1.00E-200	NA	ieu-b-4808	rs141970801	A	G	0.039949	25 hydroxyvitamin D level || id:ieu-b-4808	TRUE	reported	igd		30.98992897
26	2	27731212	0.014713	0.002469	1.00E-200	NA	ieu-b-4808	rs3817588	C	T	0.196648	25 hydroxyvitamin D level || id:ieu-b-4808	TRUE	reported	igd		35.5107864
27	2	118509348	0.011439	0.002226	1.00E-200	NA	ieu-b-4808	rs10165001	C	G	0.304196	25 hydroxyvitamin D level || id:ieu-b-4808	TRUE	reported	igd		26.40740949
28	2	234581587	-0.018796	0.002313	1.00E-200	NA	ieu-b-4808	rs4663871	A	G	0.227469	25 hydroxyvitamin D level || id:ieu-b-4808	TRUE	reported	igd		66.03582488
29	2	21386353	-0.013302	0.00254	1.00E-200	NA	ieu-b-4808	rs76935526	T	C	0.178975	25 hydroxyvitamin D level || id:ieu-b-4808	TRUE	reported	igd		27.42625147
30	2	211540507	-0.014168	0.002088	1.00E-200	NA	ieu-b-4808	rs1047891	A	C	0.316449	25 hydroxyvitamin D level || id:ieu-b-4808	TRUE	reported	igd		46.04220431
31	3	52321788	0.022753	0.004418	1.00E-200	NA	ieu-b-4808	rs13065677	T	C	0.050675	25 hydroxyvitamin D level || id:ieu-b-4808	TRUE	reported	igd		26.52319942
32	3	85661265	-0.012822	0.002083	1.00E-200	NA	ieu-b-4808	rs11928368	T	G	0.328315	25 hydroxyvitamin D level || id:ieu-b-4808	TRUE	reported	igd		37.89073286
33	3	141654685	0.012425	0.002185	1.00E-200	NA	ieu-b-4808	rs9861009	C	T	0.721767	25 hydroxyvitamin D level || id:ieu-b-4808	TRUE	reported	igd		32.33626924
34	3	173504091	0.01756	0.003397	1.00E-200	NA	ieu-b-4808	rs16830473	C	T	0.091021	25 hydroxyvitamin D level || id:ieu-b-4808	TRUE	reported	igd		26.72132132
35	3	49925741	0.013619	0.002615	1.00E-200	NA	ieu-b-4808	rs11714324	T	C	0.176811	25 hydroxyvitamin D level || id:ieu-b-4808	TRUE	reported	igd		27.12358265
36	3	153712168	0.017189	0.003315	1.00E-200	NA	ieu-b-4808	rs10804763	G	T	0.095086	25 hydroxyvitamin D level || id:ieu-b-4808	TRUE	reported	igd		26.886493
37	3	85002871	0.009913	0.001969	1.00E-200	NA	ieu-b-4808	rs1694929	T	C	0.430452	25 hydroxyvitamin D level || id:ieu-b-4808	TRUE	reported	igd		25.34654566
38	3	151788742	-0.012431	0.002407	1.00E-200	NA	ieu-b-4808	rs71637008	T	C	0.216404	25 hydroxyvitamin D level || id:ieu-b-4808	TRUE	reported	igd		26.67226838
39	3	124687460	0.0105	0.002071	1.00E-200	NA	ieu-b-4808	rs1909585	T	C	0.345901	25 hydroxyvitamin D level || id:ieu-b-4808	TRUE	reported	igd		25.70504689
40	3	125118082	0.013242	0.002293	1.00E-200	NA	ieu-b-4808	rs7640441	A	C	0.24076	25 hydroxyvitamin D level || id:ieu-b-4808	TRUE	reported	igd		33.35024722
41	3	18656350	-0.0111	0.002191	1.00E-200	NA	ieu-b-4808	rs336605	T	G	0.725833	25 hydroxyvitamin D level || id:ieu-b-4808	TRUE	reported	igd		25.66617804
42	3	47352998	0.013077	0.002593	1.00E-200	NA	ieu-b-4808	rs76183418	C	T	0.178854	25 hydroxyvitamin D level || id:ieu-b-4808	TRUE	reported	igd		25.43379778
43	3	48333546	-0.011027	0.001981	1.00E-200	NA	ieu-b-4808	rs7651161	C	T	0.527749	25 hydroxyvitamin D level || id:ieu-b-4808	TRUE	reported	igd		30.98459316
44	4	15892159	0.015798	0.002422	1.00E-200	NA	ieu-b-4808	rs4364259	A	G	0.205042	25 hydroxyvitamin D level || id:ieu-b-4808	TRUE	reported	igd		42.54572625
45	4	69633226	0.023662	0.002932	1.00E-200	NA	ieu-b-4808	rs62299542	A	G	0.130654	25 hydroxyvitamin D level || id:ieu-b-4808	TRUE	reported	igd		65.1290837
46	4	74516128	0.027993	0.005322	1.00E-200	NA	ieu-b-4808	rs114188086	A	G	0.035208	25 hydroxyvitamin D level || id:ieu-b-4808	TRUE	reported	igd		27.66617679
47	4	2850142	-0.013352	0.002479	1.00E-200	NA	ieu-b-4808	rs12503220	A	G	0.1887	25 hydroxyvitamin D level || id:ieu-b-4808	TRUE	reported	igd		29.0094566
48	4	69528250	-0.022376	0.003494	1.00E-200	NA	ieu-b-4808	rs1026337	T	A	0.102621	25 hydroxyvitamin D level || id:ieu-b-4808	TRUE	reported	igd		41.01277028
49	4	72203140	-0.080618	0.00874	1.00E-200	NA	ieu-b-4808	rs114952461	C	T	0.013341	25 hydroxyvitamin D level || id:ieu-b-4808	TRUE	reported	igd		85.08268258
50	4	72432363	0.047954	0.007699	1.00E-200	NA	ieu-b-4808	rs77257135	A	C	0.017457	25 hydroxyvitamin D level || id:ieu-b-4808	TRUE	reported	igd		38.79547188
51	4	73315042	-0.036021	0.007119	1.00E-200	NA	ieu-b-4808	rs139047585	T	C	0.02302	25 hydroxyvitamin D level || id:ieu-b-4808	TRUE	reported	igd		25.60197946
52	4	99798284	0.037145	0.006062	1.00E-200	NA	ieu-b-4808	rs114165281	T	C	0.027836	25 hydroxyvitamin D level || id:ieu-b-4808	TRUE	reported	igd		37.5464483
53	4	57744248	-0.010936	0.001942	1.00E-200	NA	ieu-b-4808	rs10017024	C	T	0.504765	25 hydroxyvitamin D level || id:ieu-b-4808	TRUE	reported	igd		31.711629
54	4	71724362	0.026735	0.00395	1.00E-200	NA	ieu-b-4808	rs9998874	G	T	0.064461	25 hydroxyvitamin D level || id:ieu-b-4808	TRUE	reported	igd		45.8106217
55	4	72545970	0.05381	0.008794	1.00E-200	NA	ieu-b-4808	rs80067728	G	A	0.012649	25 hydroxyvitamin D level || id:ieu-b-4808	TRUE	reported	igd		37.44148467
56	4	87982876	0.011931	0.002037	1.00E-200	NA	ieu-b-4808	rs7660883	G	C	0.377757	25 hydroxyvitamin D level || id:ieu-b-4808	TRUE	reported	igd		34.30612245
57	4	100510550	0.020312	0.004026	1.00E-200	NA	ieu-b-4808	rs145662623	A	G	0.06144	25 hydroxyvitamin D level || id:ieu-b-4808	TRUE	reported	igd		25.4541052
58	4	69301762	-0.013606	0.002674	1.00E-200	NA	ieu-b-4808	rs10518055	G	T	0.184454	25 hydroxyvitamin D level || id:ieu-b-4808	TRUE	reported	igd		25.89036227
59	4	71644659	-0.048176	0.008935	1.00E-200	NA	ieu-b-4808	rs143375244	G	A	0.012897	25 hydroxyvitamin D level || id:ieu-b-4808	TRUE	reported	igd		29.07182948
60	4	72492037	-0.113727	0.010222	1.00E-200	NA	ieu-b-4808	rs72651860	A	G	0.010334	25 hydroxyvitamin D level || id:ieu-b-4808	TRUE	reported	igd		123.7814064
61	4	72883517	0.04229	0.00729	1.00E-200	NA	ieu-b-4808	rs148747986	A	G	0.019543	25 hydroxyvitamin D level || id:ieu-b-4808	TRUE	reported	igd		33.65273097
62	5	118613707	0.01108	0.002055	1.00E-200	NA	ieu-b-4808	rs13187496	G	T	0.345194	25 hydroxyvitamin D level || id:ieu-b-4808	TRUE	reported	igd		29.07072537
63	5	148007013	0.010237	0.001961	1.00E-200	NA	ieu-b-4808	rs2068190	A	G	0.437383	25 hydroxyvitamin D level || id:ieu-b-4808	TRUE	reported	igd		27.2514879
64	5	87940026	0.012	0.002136	1.00E-200	NA	ieu-b-4808	rs10070734	C	T	0.70431	25 hydroxyvitamin D level || id:ieu-b-4808	TRUE	reported	igd		31.56167151
65	5	143838590	-0.010873	0.002001	1.00E-200	NA	ieu-b-4808	rs10045097	A	G	0.384103	25 hydroxyvitamin D level || id:ieu-b-4808	TRUE	reported	igd		29.52599887
66	6	57239796	0.013653	0.002635	1.00E-200	NA	ieu-b-4808	rs4479935	T	G	0.361712	25 hydroxyvitamin D level || id:ieu-b-4808	TRUE	reported	igd		26.84694922
67	6	25588285	-0.016308	0.003176	1.00E-200	NA	ieu-b-4808	rs75865451	A	G	0.104592	25 hydroxyvitamin D level || id:ieu-b-4808	TRUE	reported	igd		26.3657675
68	6	80014585	0.014795	0.002899	1.00E-200	NA	ieu-b-4808	rs13197862	A	G	0.129829	25 hydroxyvitamin D level || id:ieu-b-4808	TRUE	reported	igd		26.04554853
69	6	121854778	0.011434	0.001981	1.00E-200	NA	ieu-b-4808	rs942380	G	A	0.594833	25 hydroxyvitamin D level || id:ieu-b-4808	TRUE	reported	igd		33.31404934
70	6	22755139	0.01098	0.002023	1.00E-200	NA	ieu-b-4808	rs4466239	G	A	0.623846	25 hydroxyvitamin D level || id:ieu-b-4808	TRUE	reported	igd		29.45865503
71	6	33451844	-0.010932	0.002119	1.00E-200	NA	ieu-b-4808	rs4484519	A	T	0.594208	25 hydroxyvitamin D level || id:ieu-b-4808	TRUE	reported	igd		26.61566567
72	6	131814278	-0.012434	0.002328	1.00E-200	NA	ieu-b-4808	rs2246281	T	G	0.225495	25 hydroxyvitamin D level || id:ieu-b-4808	TRUE	reported	igd		28.52697845
73	7	21557854	-0.01177	0.002221	1.00E-200	NA	ieu-b-4808	rs2023910	A	G	0.263882	25 hydroxyvitamin D level || id:ieu-b-4808	TRUE	reported	igd		28.08379593
74	7	100798274	0.011468	0.002265	1.00E-200	NA	ieu-b-4808	rs6970645	G	C	0.751586	25 hydroxyvitamin D level || id:ieu-b-4808	TRUE	reported	igd		25.63533256
75	7	104579775	-0.011904	0.001954	1.00E-200	NA	ieu-b-4808	rs2470937	A	T	0.451384	25 hydroxyvitamin D level || id:ieu-b-4808	TRUE	reported	igd		37.11391063
76	7	63971194	0.010748	0.002058	1.00E-200	NA	ieu-b-4808	rs10223908	G	A	0.361757	25 hydroxyvitamin D level || id:ieu-b-4808	TRUE	reported	igd		27.27498841
77	7	106892044	0.011397	0.001944	1.00E-200	NA	ieu-b-4808	rs7794142	A	G	0.52083	25 hydroxyvitamin D level || id:ieu-b-4808	TRUE	reported	igd		34.37071569
78	7	94662528	0.010025	0.001989	1.00E-200	NA	ieu-b-4808	rs112989220	A	G	0.450164	25 hydroxyvitamin D level || id:ieu-b-4808	TRUE	reported	igd		25.40382991
79	7	133062665	-0.012433	0.002464	1.00E-200	NA	ieu-b-4808	rs1149555	A	G	0.801757	25 hydroxyvitamin D level || id:ieu-b-4808	TRUE	reported	igd		25.46070707
80	8	143587121	0.014686	0.002851	1.00E-200	NA	ieu-b-4808	rs12546526	C	T	0.858947	25 hydroxyvitamin D level || id:ieu-b-4808	TRUE	reported	igd		26.53460415
81	8	59370159	0.010643	0.002061	1.00E-200	NA	ieu-b-4808	rs6985620	C	T	0.664576	25 hydroxyvitamin D level || id:ieu-b-4808	TRUE	reported	igd		26.66687596
82	8	116843273	-0.012752	0.002345	1.00E-200	NA	ieu-b-4808	rs800531	C	T	0.776947	25 hydroxyvitamin D level || id:ieu-b-4808	TRUE	reported	igd		29.57133383
83	8	9168897	0.01207	0.002297	1.00E-200	NA	ieu-b-4808	rs62493791	G	T	0.242342	25 hydroxyvitamin D level || id:ieu-b-4808	TRUE	reported	igd		27.61166209
84	8	25878995	-0.011397	0.002161	1.00E-200	NA	ieu-b-4808	rs951914	C	G	0.710678	25 hydroxyvitamin D level || id:ieu-b-4808	TRUE	reported	igd		27.81451956
85	8	106470630	0.013764	0.002679	1.00E-200	NA	ieu-b-4808	rs10101205	C	T	0.839956	25 hydroxyvitamin D level || id:ieu-b-4808	TRUE	reported	igd		26.39635137
86	9	35766116	0.010064	0.00198	1.00E-200	NA	ieu-b-4808	rs7862695	T	C	0.411232	25 hydroxyvitamin D level || id:ieu-b-4808	TRUE	reported	igd		25.83514335
87	9	107645674	0.016228	0.003192	1.00E-200	NA	ieu-b-4808	rs62568181	C	T	0.103659	25 hydroxyvitamin D level || id:ieu-b-4808	TRUE	reported	igd		25.84664826
88	9	112239077	0.020931	0.004003	1.00E-200	NA	ieu-b-4808	rs12554549	T	C	0.065186	25 hydroxyvitamin D level || id:ieu-b-4808	TRUE	reported	igd		27.34064621
89	9	125605840	0.014431	0.002774	1.00E-200	NA	ieu-b-4808	rs7027254	C	T	0.146987	25 hydroxyvitamin D level || id:ieu-b-4808	TRUE	reported	igd		27.06324941
90	9	136141870	-0.014952	0.002518	1.00E-200	NA	ieu-b-4808	rs2519093	T	C	0.184028	25 hydroxyvitamin D level || id:ieu-b-4808	TRUE	reported	igd		35.26039111
91	10	81965655	0.011705	0.002182	1.00E-200	NA	ieu-b-4808	rs7900214	A	G	0.278523	25 hydroxyvitamin D level || id:ieu-b-4808	TRUE	reported	igd		28.77619339
92	10	87993073	-0.020233	0.003934	1.00E-200	NA	ieu-b-4808	rs2607838	G	A	0.929938	25 hydroxyvitamin D level || id:ieu-b-4808	TRUE	reported	igd		26.45159423
93	10	21838380	-0.01036	0.001958	1.00E-200	NA	ieu-b-4808	rs4553272	T	C	0.477296	25 hydroxyvitamin D level || id:ieu-b-4808	TRUE	reported	igd		27.99588081
94	10	5530385	0.012053	0.002379	1.00E-200	NA	ieu-b-4808	rs11253202	C	T	0.210553	25 hydroxyvitamin D level || id:ieu-b-4808	TRUE	reported	igd		25.66855548
95	10	118394551	0.009955	0.001945	1.00E-200	NA	ieu-b-4808	rs2286779	C	G	0.51896	25 hydroxyvitamin D level || id:ieu-b-4808	TRUE	reported	igd		26.1965028
96	11	14977481	-0.03196	0.006226	1.00E-200	NA	ieu-b-4808	rs12800076	T	G	0.02513	25 hydroxyvitamin D level || id:ieu-b-4808	TRUE	reported	igd		26.35089125
97	11	15862968	0.011627	0.002248	1.00E-200	NA	ieu-b-4808	rs12797447	T	A	0.248067	25 hydroxyvitamin D level || id:ieu-b-4808	TRUE	reported	igd		26.75116691
98	11	70793711	-0.030062	0.005586	1.00E-200	NA	ieu-b-4808	rs190343325	C	T	0.032461	25 hydroxyvitamin D level || id:ieu-b-4808	TRUE	reported	igd		28.96235538
99	11	70958267	-0.044566	0.00873	1.00E-200	NA	ieu-b-4808	rs118032309	C	T	0.013427	25 hydroxyvitamin D level || id:ieu-b-4808	TRUE	reported	igd		26.06026481
100	11	71223256	0.107236	0.0026	1.00E-200	NA	ieu-b-4808	rs12798050	T	C	0.824379	25 hydroxyvitamin D level || id:ieu-b-4808	TRUE	reported	igd		1701.118298
101	11	27667236	-0.011321	0.002204	1.00E-200	NA	ieu-b-4808	rs17309874	A	G	0.26202	25 hydroxyvitamin D level || id:ieu-b-4808	TRUE	reported	igd		26.38435006
102	11	65581135	0.0115	0.002028	1.00E-200	NA	ieu-b-4808	rs11227307	A	G	0.646791	25 hydroxyvitamin D level || id:ieu-b-4808	TRUE	reported	igd		32.1558341
103	11	71183645	0.084799	0.004822	1.00E-200	NA	ieu-b-4808	rs2282619	C	T	0.952785	25 hydroxyvitamin D level || id:ieu-b-4808	TRUE	reported	igd		309.2623485
104	11	75450576	0.016497	0.00264	1.00E-200	NA	ieu-b-4808	rs673335	C	T	0.159816	25 hydroxyvitamin D level || id:ieu-b-4808	TRUE	reported	igd		39.04829675
105	11	13897749	0.013959	0.001939	1.00E-200	NA	ieu-b-4808	rs982890	C	T	0.472733	25 hydroxyvitamin D level || id:ieu-b-4808	TRUE	reported	igd		51.82663315
106	11	14979029	-0.027276	0.005406	1.00E-200	NA	ieu-b-4808	rs117939970	C	T	0.035236	25 hydroxyvitamin D level || id:ieu-b-4808	TRUE	reported	igd		25.45712065
107	11	15381736	-0.047941	0.004953	1.00E-200	NA	ieu-b-4808	rs11600578	T	C	0.040236	25 hydroxyvitamin D level || id:ieu-b-4808	TRUE	reported	igd		93.68660935
108	11	116566933	-0.01004	0.001947	1.00E-200	NA	ieu-b-4808	rs60954647	C	T	0.547446	25 hydroxyvitamin D level || id:ieu-b-4808	TRUE	reported	igd		26.5910522
109	11	12995734	-0.023968	0.00471	1.00E-200	NA	ieu-b-4808	rs7924820	A	G	0.044041	25 hydroxyvitamin D level || id:ieu-b-4808	TRUE	reported	igd		25.89534955
110	11	13390072	0.030593	0.005458	1.00E-200	NA	ieu-b-4808	rs74342059	T	C	0.034197	25 hydroxyvitamin D level || id:ieu-b-4808	TRUE	reported	igd		31.41789405
111	11	14039109	0.01863	0.00198	1.00E-200	NA	ieu-b-4808	rs2618487	G	C	0.399706	25 hydroxyvitamin D level || id:ieu-b-4808	TRUE	reported	igd		88.53099174
112	11	116519358	-0.020039	0.003224	1.00E-200	NA	ieu-b-4808	rs513533	G	A	0.10331	25 hydroxyvitamin D level || id:ieu-b-4808	TRUE	reported	igd		38.63331937
113	11	2176852	0.01011	0.001996	1.00E-200	NA	ieu-b-4808	rs11602347	G	C	0.407148	25 hydroxyvitamin D level || id:ieu-b-4808	TRUE	reported	igd		25.65554456
114	11	13520260	-0.039794	0.007313	1.00E-200	NA	ieu-b-4808	rs146735006	T	C	0.018551	25 hydroxyvitamin D level || id:ieu-b-4808	TRUE	reported	igd		29.61038433
115	11	64031798	-0.010464	0.002037	1.00E-200	NA	ieu-b-4808	rs589030	C	G	0.340225	25 hydroxyvitamin D level || id:ieu-b-4808	TRUE	reported	igd		26.38842099
116	11	70509171	0.034417	0.006096	1.00E-200	NA	ieu-b-4808	rs111757536	A	G	0.027095	25 hydroxyvitamin D level || id:ieu-b-4808	TRUE	reported	igd		31.87543403
117	11	120078452	-0.021591	0.003581	1.00E-200	NA	ieu-b-4808	rs537089	G	C	0.080375	25 hydroxyvitamin D level || id:ieu-b-4808	TRUE	reported	igd		36.35271677
118	12	33693438	0.010802	0.002032	1.00E-200	NA	ieu-b-4808	rs7297538	C	T	0.356913	25 hydroxyvitamin D level || id:ieu-b-4808	TRUE	reported	igd		28.25926999
119	12	53779321	-0.013039	0.00257	1.00E-200	NA	ieu-b-4808	rs10876448	G	A	0.175093	25 hydroxyvitamin D level || id:ieu-b-4808	TRUE	reported	igd		25.74081682
120	12	58002599	-0.01157	0.002223	1.00E-200	NA	ieu-b-4808	rs2306390	T	C	0.257376	25 hydroxyvitamin D level || id:ieu-b-4808	TRUE	reported	igd		27.08867686
121	12	123339117	-0.027258	0.005251	1.00E-200	NA	ieu-b-4808	rs11060406	T	C	0.03691	25 hydroxyvitamin D level || id:ieu-b-4808	TRUE	reported	igd		26.94659765
122	12	21335749	0.011968	0.002378	1.00E-200	NA	ieu-b-4808	rs1564366	C	G	0.784974	25 hydroxyvitamin D level || id:ieu-b-4808	TRUE	reported	igd		25.32908261
123	12	111515020	0.021939	0.003907	1.00E-200	NA	ieu-b-4808	rs11830764	C	G	0.067658	25 hydroxyvitamin D level || id:ieu-b-4808	TRUE	reported	igd		31.53165992
124	12	96210766	-0.016074	0.003168	1.00E-200	NA	ieu-b-4808	rs12423650	A	G	0.105142	25 hydroxyvitamin D level || id:ieu-b-4808	TRUE	reported	igd		25.7440922
125	12	96367480	-0.032322	0.00477	1.00E-200	NA	ieu-b-4808	rs117562170	C	A	0.044076	25 hydroxyvitamin D level || id:ieu-b-4808	TRUE	reported	igd		45.91553973
126	12	12874917	-0.011137	0.002013	1.00E-200	NA	ieu-b-4808	rs7330	A	C	0.588081	25 hydroxyvitamin D level || id:ieu-b-4808	TRUE	reported	igd		30.60898225
127	12	24561938	-0.010766	0.002012	1.00E-200	NA	ieu-b-4808	rs10771085	T	C	0.566598	25 hydroxyvitamin D level || id:ieu-b-4808	TRUE	reported	igd		28.63207336
128	12	96089917	0.021296	0.004118	1.00E-200	NA	ieu-b-4808	rs78117488	T	C	0.061968	25 hydroxyvitamin D level || id:ieu-b-4808	TRUE	reported	igd		26.74381699
129	13	60676803	0.010448	0.002055	1.00E-200	NA	ieu-b-4808	rs7981402	A	G	0.340094	25 hydroxyvitamin D level || id:ieu-b-4808	TRUE	reported	igd		25.84893625
130	13	55678332	-0.011759	0.00207	1.00E-200	NA	ieu-b-4808	rs9536961	G	A	0.346767	25 hydroxyvitamin D level || id:ieu-b-4808	TRUE	reported	igd		32.27008355
131	14	29737713	-0.010409	0.001977	1.00E-200	NA	ieu-b-4808	rs1022669	G	A	0.589151	25 hydroxyvitamin D level || id:ieu-b-4808	TRUE	reported	igd		27.720731
132	14	50512347	-0.026781	0.005057	1.00E-200	NA	ieu-b-4808	rs72680100	G	A	0.039394	25 hydroxyvitamin D level || id:ieu-b-4808	TRUE	reported	igd		28.04578961
133	14	103987078	0.011625	0.002034	1.00E-200	NA	ieu-b-4808	rs2071408	A	G	0.365628	25 hydroxyvitamin D level || id:ieu-b-4808	TRUE	reported	igd		32.66510255
134	14	39378646	0.021307	0.003706	1.00E-200	NA	ieu-b-4808	rs1957065	G	C	0.075473	25 hydroxyvitamin D level || id:ieu-b-4808	TRUE	reported	igd		33.05474276
135	14	39542637	0.031113	0.005669	1.00E-200	NA	ieu-b-4808	rs144366778	T	C	0.030745	25 hydroxyvitamin D level || id:ieu-b-4808	TRUE	reported	igd		30.1211025
136	14	101141544	-0.014828	0.002923	1.00E-200	NA	ieu-b-4808	rs2295659	T	G	0.129522	25 hydroxyvitamin D level || id:ieu-b-4808	TRUE	reported	igd		25.73401347
137	15	58571401	0.015955	0.002903	1.00E-200	NA	ieu-b-4808	rs72739147	T	A	0.130158	25 hydroxyvitamin D level || id:ieu-b-4808	TRUE	reported	igd		30.20644008
138	15	63830404	-0.01423	0.002674	1.00E-200	NA	ieu-b-4808	rs17185287	A	G	0.156584	25 hydroxyvitamin D level || id:ieu-b-4808	TRUE	reported	igd		28.31959214
139	15	90734426	0.013552	0.002657	1.00E-200	NA	ieu-b-4808	rs34560261	T	C	0.170233	25 hydroxyvitamin D level || id:ieu-b-4808	TRUE	reported	igd		26.01499083
140	15	38836777	-0.012535	0.002474	1.00E-200	NA	ieu-b-4808	rs56059718	A	C	0.190606	25 hydroxyvitamin D level || id:ieu-b-4808	TRUE	reported	igd		25.67138417
141	15	58682496	-0.020735	0.002333	1.00E-200	NA	ieu-b-4808	rs2043084	C	G	0.224802	25 hydroxyvitamin D level || id:ieu-b-4808	TRUE	reported	igd		78.99118005
142	15	77316131	0.010424	0.00205	1.00E-200	NA	ieu-b-4808	rs12913937	A	G	0.354395	25 hydroxyvitamin D level || id:ieu-b-4808	TRUE	reported	igd		25.85598477
143	15	58719741	-0.021445	0.002215	1.00E-200	NA	ieu-b-4808	rs11635491	A	G	0.275975	25 hydroxyvitamin D level || id:ieu-b-4808	TRUE	reported	igd		93.73561649
144	16	30555658	-0.014358	0.002738	1.00E-200	NA	ieu-b-4808	rs11150592	A	G	0.841429	25 hydroxyvitamin D level || id:ieu-b-4808	TRUE	reported	igd		27.4992602
145	16	79735047	-0.010407	0.002034	1.00E-200	NA	ieu-b-4808	rs7189954	T	C	0.361424	25 hydroxyvitamin D level || id:ieu-b-4808	TRUE	reported	igd		26.17876846
146	16	84734147	0.01084	0.002114	1.00E-200	NA	ieu-b-4808	rs56158152	T	G	0.355036	25 hydroxyvitamin D level || id:ieu-b-4808	TRUE	reported	igd		26.29351201
147	16	56985139	-0.012128	0.001995	1.00E-200	NA	ieu-b-4808	rs9989419	G	A	0.604992	25 hydroxyvitamin D level || id:ieu-b-4808	TRUE	reported	igd		36.95664826
148	16	72723613	0.022162	0.004329	1.00E-200	NA	ieu-b-4808	rs9926530	G	T	0.943324	25 hydroxyvitamin D level || id:ieu-b-4808	TRUE	reported	igd		26.20853403
149	16	4500544	0.010611	0.002106	1.00E-200	NA	ieu-b-4808	rs2304634	T	C	0.68587	25 hydroxyvitamin D level || id:ieu-b-4808	TRUE	reported	igd		25.38609467
150	16	20352863	-0.013101	0.002423	1.00E-200	NA	ieu-b-4808	rs9928757	C	G	0.203449	25 hydroxyvitamin D level || id:ieu-b-4808	TRUE	reported	igd		29.23493045
151	16	70687185	0.023163	0.004447	1.00E-200	NA	ieu-b-4808	rs77194050	G	A	0.052229	25 hydroxyvitamin D level || id:ieu-b-4808	TRUE	reported	igd		27.13034744
152	17	66394054	0.013186	0.002291	1.00E-200	NA	ieu-b-4808	rs9889884	C	T	0.75573	25 hydroxyvitamin D level || id:ieu-b-4808	TRUE	reported	igd		33.12653141
153	18	47134844	-0.010345	0.002009	1.00E-200	NA	ieu-b-4808	rs1943681	T	A	0.606784	25 hydroxyvitamin D level || id:ieu-b-4808	TRUE	reported	igd		26.5155791
154	18	47066144	-0.048218	0.00942	1.00E-200	NA	ieu-b-4808	rs80204526	A	C	0.011119	25 hydroxyvitamin D level || id:ieu-b-4808	TRUE	reported	igd		26.20092233
155	18	28842485	-0.025821	0.004769	1.00E-200	NA	ieu-b-4808	rs16961568	G	A	0.043706	25 hydroxyvitamin D level || id:ieu-b-4808	TRUE	reported	igd		29.31510611
156	18	57914679	-0.011617	0.002294	1.00E-200	NA	ieu-b-4808	rs68033110	A	G	0.246909	25 hydroxyvitamin D level || id:ieu-b-4808	TRUE	reported	igd		25.64490837
157	18	61233124	-0.011957	0.002328	1.00E-200	NA	ieu-b-4808	rs897438	G	A	0.770945	25 hydroxyvitamin D level || id:ieu-b-4808	TRUE	reported	igd		26.38022568
158	19	36342212	-0.014733	0.002109	1.00E-200	NA	ieu-b-4808	rs3814995	T	C	0.31224	25 hydroxyvitamin D level || id:ieu-b-4808	TRUE	reported	igd		48.80105583
159	19	48352848	-0.014772	0.002085	1.00E-200	NA	ieu-b-4808	rs73576717	T	C	0.331775	25 hydroxyvitamin D level || id:ieu-b-4808	TRUE	reported	igd		50.19569587
160	19	51520487	0.010447	0.002035	1.00E-200	NA	ieu-b-4808	rs3745535	C	A	0.644836	25 hydroxyvitamin D level || id:ieu-b-4808	TRUE	reported	igd		26.35447458
161	19	4332105	-0.010693	0.002082	1.00E-200	NA	ieu-b-4808	rs7258060	T	A	0.328671	25 hydroxyvitamin D level || id:ieu-b-4808	TRUE	reported	igd		26.37774608
162	19	45421877	-0.014991	0.002045	1.00E-200	NA	ieu-b-4808	rs484195	G	A	0.613262	25 hydroxyvitamin D level || id:ieu-b-4808	TRUE	reported	igd		53.73714433
163	19	19325963	0.017336	0.0031	1.00E-200	NA	ieu-b-4808	rs3761077	T	G	0.111472	25 hydroxyvitamin D level || id:ieu-b-4808	TRUE	reported	igd		31.27335026
164	19	45382675	0.028026	0.004488	1.00E-200	NA	ieu-b-4808	rs41290120	A	G	0.049631	25 hydroxyvitamin D level || id:ieu-b-4808	TRUE	reported	igd		38.99568368
165	19	58353003	0.018981	0.003494	1.00E-200	NA	ieu-b-4808	rs34871842	A	G	0.084262	25 hydroxyvitamin D level || id:ieu-b-4808	TRUE	reported	igd		29.51157426
166	19	19320825	0.05113	0.009635	1.00E-200	NA	ieu-b-4808	rs150057262	G	C	0.012168	25 hydroxyvitamin D level || id:ieu-b-4808	TRUE	reported	igd		28.16100486
167	19	46345886	-0.009867	0.00195	1.00E-200	NA	ieu-b-4808	rs16980051	C	T	0.510782	25 hydroxyvitamin D level || id:ieu-b-4808	TRUE	reported	igd		25.6036
168	20	52720848	0.033496	0.005819	1.00E-200	NA	ieu-b-4808	rs144628971	A	G	0.030641	25 hydroxyvitamin D level || id:ieu-b-4808	TRUE	reported	igd		33.13516834
169	20	35998625	-0.015435	0.003044	1.00E-200	NA	ieu-b-4808	rs6018088	A	C	0.116383	25 hydroxyvitamin D level || id:ieu-b-4808	TRUE	reported	igd		25.71129619
170	20	39142516	-0.029118	0.005507	1.00E-200	NA	ieu-b-4808	rs2207132	A	G	0.032965	25 hydroxyvitamin D level || id:ieu-b-4808	TRUE	reported	igd		27.95715218
171	20	52738470	0.031026	0.004433	1.00E-200	NA	ieu-b-4808	rs16998964	T	C	0.054713	25 hydroxyvitamin D level || id:ieu-b-4808	TRUE	reported	igd		48.98421061
172	20	52632984	0.035014	0.006609	1.00E-200	NA	ieu-b-4808	rs62215568	A	G	0.022525	25 hydroxyvitamin D level || id:ieu-b-4808	TRUE	reported	igd		28.06803123
173	20	52717229	-0.036184	0.006996	1.00E-200	NA	ieu-b-4808	rs143610797	A	G	0.020946	25 hydroxyvitamin D level || id:ieu-b-4808	TRUE	reported	igd		26.75060126
174	21	16339172	-0.025738	0.00319	1.00E-200	NA	ieu-b-4808	rs2229742	C	G	0.103928	25 hydroxyvitamin D level || id:ieu-b-4808	TRUE	reported	igd		65.09808709
175	22	41081164	0.010248	0.001971	1.00E-200	NA	ieu-b-4808	rs133075	T	G	0.55338	25 hydroxyvitamin D level || id:ieu-b-4808	TRUE	reported	igd		27.03366856
176	22	31219193	-0.011131	0.001952	1.00E-200	NA	ieu-b-4808	rs136224	C	G	0.466041	25 hydroxyvitamin D level || id:ieu-b-4808	TRUE	reported	igd		32.51687031
177	22	50841035	-0.010402	0.002064	1.00E-200	NA	ieu-b-4808	rs7511513	T	C	0.343295	25 hydroxyvitamin D level || id:ieu-b-4808	TRUE	reported	igd		25.39886519
This table includes seven intermediate allele frequencies: rs136224, rs2286779, rs2470937, rs2618487, rs589030, rs61826000, rs7660883 and two SNPs related smoking (rs11928368, rs17309874)
